# Supplementary material for: The SHED Index: A Validation Study to Assess Sustainable HEalthy Diets in Portugal
Source: Nutrients. 2023 Dec 12;15(24):5071. doi: 10.3390/nu15245071 (PMC10745297; doi:10.3390/nu15245071)
Supplement: Supplementary file 1 [file nutrients-15-05071-s001.zip]

Archive with 1 entries (1 files):
- nutrients-2721338-supplementary.pdf
